# Supplementary material for: Assessment of Viticultural Biodiversity: Recovery of Indigenous Grapevine Genotypes from Ancient Vineyards of El-Kantara (Calceus Herculis) in Algeria
Source: Plants (Basel). 2026 Apr 30;15(9):1381. doi: 10.3390/plants15091381 (PMC13165450; doi:10.3390/plants15091381)
Supplement: Supplementary file 1 [file plants-15-01381-s001.zip]

Archive with 5 entries (5 files):
- Supplementary tables.xlsx
- Table S1 - List of the geographic coordinates of the cultivar.xlsx
- Table S2 - List of the 14 unique SSR profiles obtained at 12 SSR loci.xlsx
- Table S3.a - Ampelometric data of adult leaves of the novel genotypes.xlsx
- Table S3.b and S3.c - Notations of quantitative and qualitative descriptors OIV.xlsx
