# Supplementary material for: Assessment of Viticultural Biodiversity: Recovery of Indigenous Grapevine Genotypes from Ancient Vineyards of El-Kantara (Calceus Herculis) in Algeria
Source: Plants (Basel). 2026 Apr 30;15(9):1381. doi: 10.3390/plants15091381 (PMC13165450; doi:10.3390/plants15091381)
Supplement: Supplementary file 1 [file plants-15-01381-s001.zip › Supplementary tables.xlsx]

## Sheet: Table S1
Table S1. List of the geographic coordinates of the cultivar.
Cultivar code	GPS coordinates
D1	N35°.2258761
	E5°.7005358
D2	N35°.2249286
	E5°.7008957
D3	N35°13’28.92
	E5°42’09.5868
D4	N35°13’28704
	E5°42’08604
D5	N35°13’29064
	E5°42’099
D6	N35°13’29064
	E5°42’099
D7	N35°13’325488
	E5°42’088668
D8	N35°13’32.5488
	E5°42’08.8668
D9	N35°13’325488
	E5°42’088668
D10	N35°13’325488
	E5°42’088668
D11	N35°13’26526
	E5°42’033012
D12	N35°13’26526
	E5°42’033012
D13	N35°13’488136
	E5°42145944
D14	N35°14’12.75
	E5°41’55.5288
D15	N35°14’12.75
	E5°41’55.5288
D16	N35°14’12.75
	E5°41’55.5288
D17	N35°14’12.75
	E5°41’55.5288
D18	N35°13’24.888
	E5°41’51.2268
D19	N35°13’46.4052
	E5°42’12.9348
D20	N35°13’36.0408
	E5°42’04.05
D21	N35°13’31.1844
	E5°42’08.4312
D22	N35°13’48.1152
	E5°42’11.8548
D23	N35°13’48.1152
	E5°42’11.8548
D24	N35°13’48.1152
	E5°42’11.8548
D25	N35°13’48.1152
	E5°42’11.8548
D26	N35°13’48.1152
	E5°42’11.8548
D27	N35°13’48.1152
	E5°42’11.8548
D28	N35°.2258761
	E5°.70053589
B1	N35°13’08.904
	E42°27.2988
B2	N35°13’08.7852
	E5°42’28.494
B3	N35°13’08.7852
	E5°42’28.494
B4	N35°13’08.7852
	E5°42’28.494
B5	N35°.22278869
	E5°.7043187
B6	N35°.2197813
	E5°.708441
B7	N35°.2197813
	E5°.708441
B8	N35°.2219464
	E5°.70812229
B9	N35°.2219464
	E5°.70812229
B10	N35°.2197813
	E5°.708441
B11	N35°.2197813
	E5°.708441
B12	N35°.2197813
	E5°.708441
F1	N35°.2173337
	E5°.7125995
F2	N35°14’12.75
	E5°41’55.5288
F3	N35°.22278869
	E5°.7043187
F4	N35°13’24.888
	E5°41’51.2268
F5	N35°13’24.888
	E5°41’51.2268
F6	N35°.2124585
	E5°.7169639
F7	N35°.21740860
	E5°.712310209
F8	N35°.2405945
	E5°.69959030
F9	N35°.132228628
	E5°.47519272
F10	N35°.217264
	E5°.7121195
C5	E35°.2258761
	N5°.7005358

## Sheet: Table S2
Table S2. List of the 14 unique SSR profiles obtained at 12 SSR loci. Allele lengths are expressed in base pairs. Allele lengths for VVS2, VVMD5, VVMD7, VVMD25, VVMD27, VVMD28, VVMD32, VrZAG62, VrZAG79, VMC6E1, VMC6G1 and VMCNG4b9 are provided using the VIVC allele sizing.
True-to type	VVS2		MD5		MD7		MD25		MD27		MD28		MD32		ZAG62		ZAG79		VMC6E1		VMC6G1		VMCNG4b9
GENOTYPE 1 (Proposed name: Aïn Taher)	133	145	228	230	239	253	241	241	184	195	244	258	252	272	188	200	257	259	143	157	177	187	150	166
GENOTYPE 2 (Proposed name: Ineb Ganteri)	137	145	240	242	249	253	241	241	195	195	234	258	252	272	194	200	257	257	141	165	177	191	138	158
GENOTYPE 3 (Proposed name: Datté Ganteri)	133	151	228	238	249	253	241	249	184	186	236	258	252	252	200	204	251	259	157	157	187	187	150	170
GENOTYPE 4 (Proposed name: Seouikiya)	143	143	240	242	249	249	241	241	186	195	244	258	252	262	204	204	237	257	165	165	187	191	166	172
GENOTYPE 5 ( Proposed name: Bayedha d’El-Kantara )	137	151	238	240	253	253	249	255	186	195	258	260	252	252	200	200	251	257	157	165	187	191	150	158
GENOTYPE 6 (Proposed name: Ineb ElDjebel )	143	145	228	230	239	253	241	241	195	195	244	258	272	272	188	200	257	257	143	143	177	187	150	166
AHMEUR BOU AHMEUR Rg.	135	147	234	240	239	249	255	267	184	195	248	254	252	256	192	204	247	257	165	169	179	193	150	150
AFUS ALI B.	133	135	228	234	239	249	249	255	186	186	234	258	258	272	186	188	243	251	143	167	177	191	150	158
AMER BOUAMAR	133	137	228	240	249	253	241	255	184	195	258	260	252	252	200	204	257	259	157	165	187	191	150	158
AMOKRANE B.	137	155	228	242	239	249	245	255	180	195	244	258	256	262	188	204	243	257	143	165	187	187	150	158
CARDINAL N.	135	135	228	238	249	249	255	255	180	186	244	268	252	272	186	186	251	255	143	165	177	193	158	176
DABOUKI B.	135	151	236	238	247	249	241	245	180	184	258	258	250	272	188	204	247	247	169	175	177	187	158	160
DANUGUE N.	137	145	230	236	233	239	241	255	195	195	236	244	262	272	188	204	257	257	137	143	177	191	138	166
DATTIER DE ST. VALLIER	133	135	238	240	249	251	241	255	186	190	234	236	256	272	186	194	239	261	141	143	187	197	150	158
RASSEGUI B.	143	149	228	242	239	239	249	255	180	195	244	248	250	272	186	188	251	257	141	141	169	177	160	172
LOUALI B.	133	137	238	242	233	253	241	255	184	186	258	260	252	252	200	204	237	259	141	157	187	191	158	170
MUSCAT OF ALEXANDRIA B.	133	149	230	234	249	251	249	249	180	195	244	268	264	272	186	204	247	255	141	143	169	195	158	158
TAFERIELT	133	135	240	242	249	249	239	241	195	195	234	260	252	272	194	204	257	257	141	165	191	191	176	176

## Sheet: Table S3.a
	Table S3.a. Ampelometric data of adult leaves of the novel genotypes (Mean values).
Variable	OIV601	OIV602	OIV603	OIV604	OIV605	OIV606	OIV607	OIV608	OIV609	OIV610	OIV611	OIV612	OIV613	OIV614	OIV615	OIV616	OIV617
Aïn Taher	11.5552	9.76605	6.89255	3.97932	6.35645	6.00618	47.5768	46.5286	53.7843	57.5887	1.5735	1.03118	1.57405	0.612545	1.13882	7.04545	5.36014
Bayedha d’El-Kantara	8.63356	7.34183	5.31544	3.02789	4.16594	3.95167	46.5043	46.6345	56.1941	58.2632	1.35022	0.615889	0.920667	0.505389	0.858778	6.88889	3.7985
Datté Ganteri	10.035	7.37618	4.97432	2.86882	4.66973	3.759	52.3469	57.0745	55.3814	56.6722	0.669318	1.13218	1.55645	0.733864	0.932045	5.63636	4.40436
Ineb Ganteri	8.25111	7.1645	5.27472	2.70322	3.68639	3.17078	45.3392	48.1999	61.0943	55.703	1.04578	0.795611	1.07528	0.770667	1.06211	5.33333	3.83572
Ineb ElDjbel	9.06873	7.48464	5.00445	2.67736	4.94414	4.245	50.7017	53.4395	55.3037	64.7711	1.19905	0.678273	1.44291	0.364727	0.768091	6.5	5.03341
Seouikiya	5.75636	4.92023	3.50618	2.09277	2.93709	2.54373	45.616	50.3259	56.789	60.2563	0.884318	0.518636	0.802273	0.479909	0.672591	5.18182	2.51082

## Sheet: Table S3.b and c
		Table S3.b. Notations of quantitative descriptors recorded for the morphological characterization of (International Organisation of Vine and Wine, 2001). Mode values
	OIV601	OIV602	OIV603	OIV604	OIV605	OIV606	OIV607	OIV608	OIV609	OIV610	OIV611	OIV612	OIV613	OIV614	OIV615	OIV616	OIV617
Aïn Taher	3	5	5	5	5	5	5	5	5	7	1	3	5	1	3	7	5
Bayedha d’El-Kantara	1	1	3	5	3	3	5	5	7	7	1	1	3	1	3	7	3
Datté Ganteri	3	1	3	3	3	3	5	7	5	7	1	3	5	1	3	5	3
Ineb Ganteri	1	1	1	1	1	1	5	5	7	5	1	1	3	1	1	5	1
Ineb ElDjbel	3	1	3	3	3	3	5	5	5	7	1	1	4	1	1	7	5
Seouikiya	1	1	1	3	1	1	5	5	7	7	1	1	3	1	1	5	1
		Table S3.c. Notations of qualitative descriptors recorded for the morphological characterization of (International Organisation of Vine and Wine, 2001). Mean values
	OIV067	OIV068	OIV 070	OIV 071	0IV076	OIV079	0IV080	OIV081-1	OIV082	OIV083-2	OIV 084	OIV 085	OIV 088	OIV 089	OIV 090	OIV 091	OIV 093	OIV094
Aïn Taher	2	2	1	1	3	3	2	1	4	1	1	1	9	1	1	1	3	3
Bayedha d’El-Kantara	2	3	1	1	2	3	2	1	1	1	1	1	1	1	3	1	3	3
Datté Ganteri	2	4	1	1	3	3	1	1	4	1	1	1	1	1	1	1	3	5
Ineb Ganteri	2	3	1	1	3	3	3	1	1	1	1	1	1	1	1	1	3	3
Ineb ElDjbel	2	2	1	1	3	3	3	1	4	1	1	5	9	1	1	3	3	3
Seouikiya	3	3	1	1	3	3	1	1	1	1	1	1	1	1	1	1	3	1
