# Supplementary material for: Assessment of Viticultural Biodiversity: Recovery of Indigenous Grapevine Genotypes from Ancient Vineyards of El-Kantara (Calceus Herculis) in Algeria
Source: Plants (Basel). 2026 Apr 30;15(9):1381. doi: 10.3390/plants15091381 (PMC13165450; doi:10.3390/plants15091381)
Supplement: Supplementary file 1 [file plants-15-01381-s001.zip › Table S1 - List of the geographic coordinates of the cultivar.xlsx]

## Sheet: Table S1
Table S1. List of the geographic coordinates of the cultivar.
Cultivar code	GPS coordinates
D1	N35°.2258761
	E5°.7005358
D2	N35°.2249286
	E5°.7008957
D3	N35°13’28.92
	E5°42’09.5868
D4	N35°13’28704
	E5°42’08604
D5	N35°13’29064
	E5°42’099
D6	N35°13’29064
	E5°42’099
D7	N35°13’325488
	E5°42’088668
D8	N35°13’32.5488
	E5°42’08.8668
D9	N35°13’325488
	E5°42’088668
D10	N35°13’325488
	E5°42’088668
D11	N35°13’26526
	E5°42’033012
D12	N35°13’26526
	E5°42’033012
D13	N35°13’488136
	E5°42145944
D14	N35°14’12.75
	E5°41’55.5288
D15	N35°14’12.75
	E5°41’55.5288
D16	N35°14’12.75
	E5°41’55.5288
D17	N35°14’12.75
	E5°41’55.5288
D18	N35°13’24.888
	E5°41’51.2268
D19	N35°13’46.4052
	E5°42’12.9348
D20	N35°13’36.0408
	E5°42’04.05
D21	N35°13’31.1844
	E5°42’08.4312
D22	N35°13’48.1152
	E5°42’11.8548
D23	N35°13’48.1152
	E5°42’11.8548
D24	N35°13’48.1152
	E5°42’11.8548
D25	N35°13’48.1152
	E5°42’11.8548
D26	N35°13’48.1152
	E5°42’11.8548
D27	N35°13’48.1152
	E5°42’11.8548
D28	N35°.2258761
	E5°.70053589
B1	N35°13’08.904
	E42°27.2988
B2	N35°13’08.7852
	E5°42’28.494
B3	N35°13’08.7852
	E5°42’28.494
B4	N35°13’08.7852
	E5°42’28.494
B5	N35°.22278869
	E5°.7043187
B6	N35°.2197813
	E5°.708441
B7	N35°.2197813
	E5°.708441
B8	N35°.2219464
	E5°.70812229
B9	N35°.2219464
	E5°.70812229
B10	N35°.2197813
	E5°.708441
B11	N35°.2197813
	E5°.708441
B12	N35°.2197813
	E5°.708441
F1	N35°.2173337
	E5°.7125995
F2	N35°14’12.75
	E5°41’55.5288
F3	N35°.22278869
	E5°.7043187
F4	N35°13’24.888
	E5°41’51.2268
F5	N35°13’24.888
	E5°41’51.2268
F6	N35°.2124585
	E5°.7169639
F7	N35°.21740860
	E5°.712310209
F8	N35°.2405945
	E5°.69959030
F9	N35°.132228628
	E5°.47519272
F10	N35°.217264
	E5°.7121195
C5	E35°.2258761
	N5°.7005358
