# Supplementary material for: Assessment of Viticultural Biodiversity: Recovery of Indigenous Grapevine Genotypes from Ancient Vineyards of El-Kantara (Calceus Herculis) in Algeria
Source: Plants (Basel). 2026 Apr 30;15(9):1381. doi: 10.3390/plants15091381 (PMC13165450; doi:10.3390/plants15091381)
Supplement: Supplementary file 1 [file plants-15-01381-s001.zip › Table S2 - List of the 14 unique SSR profiles obtained at 12 SSR loci.xlsx]

## Sheet: Table S2
Table S2. List of the 14 unique SSR profiles obtained at 12 SSR loci. Allele lengths are expressed in base pairs. Allele lengths for VVS2, VVMD5, VVMD7, VVMD25, VVMD27, VVMD28, VVMD32, VrZAG62, VrZAG79, VMC6E1, VMC6G1 and VMCNG4b9 are provided using the VIVC allele sizing.
True-to type	VVS2		MD5		MD7		MD25		MD27		MD28		MD32		ZAG62		ZAG79		VMC6E1		VMC6G1		VMCNG4b9
GENOTYPE 1 (Proposed name: Aïn Taher)	133	145	228	230	239	253	241	241	184	195	244	258	252	272	188	200	257	259	143	157	177	187	150	166
GENOTYPE 2 (Proposed name: Ineb Ganteri)	137	145	240	242	249	253	241	241	195	195	234	258	252	272	194	200	257	257	141	165	177	191	138	158
GENOTYPE 3 (Proposed name: Datté Ganteri)	133	151	228	238	249	253	241	249	184	186	236	258	252	252	200	204	251	259	157	157	187	187	150	170
GENOTYPE 4 (Proposed name: Seouikiya)	143	143	240	242	249	249	241	241	186	195	244	258	252	262	204	204	237	257	165	165	187	191	166	172
GENOTYPE 5 ( Proposed name: Bayedha d’El-Kantara )	137	151	238	240	253	253	249	255	186	195	258	260	252	252	200	200	251	257	157	165	187	191	150	158
GENOTYPE 6 (Proposed name: Ineb ElDjebel )	143	145	228	230	239	253	241	241	195	195	244	258	272	272	188	200	257	257	143	143	177	187	150	166
AHMEUR BOU AHMEUR Rg.	135	147	234	240	239	249	255	267	184	195	248	254	252	256	192	204	247	257	165	169	179	193	150	150
AFUS ALI B.	133	135	228	234	239	249	249	255	186	186	234	258	258	272	186	188	243	251	143	167	177	191	150	158
AMER BOUAMAR	133	137	228	240	249	253	241	255	184	195	258	260	252	252	200	204	257	259	157	165	187	191	150	158
AMOKRANE B.	137	155	228	242	239	249	245	255	180	195	244	258	256	262	188	204	243	257	143	165	187	187	150	158
CARDINAL N.	135	135	228	238	249	249	255	255	180	186	244	268	252	272	186	186	251	255	143	165	177	193	158	176
DABOUKI B.	135	151	236	238	247	249	241	245	180	184	258	258	250	272	188	204	247	247	169	175	177	187	158	160
DANUGUE N.	137	145	230	236	233	239	241	255	195	195	236	244	262	272	188	204	257	257	137	143	177	191	138	166
DATTIER DE ST. VALLIER	133	135	238	240	249	251	241	255	186	190	234	236	256	272	186	194	239	261	141	143	187	197	150	158
RASSEGUI B.	143	149	228	242	239	239	249	255	180	195	244	248	250	272	186	188	251	257	141	141	169	177	160	172
LOUALI B.	133	137	238	242	233	253	241	255	184	186	258	260	252	252	200	204	237	259	141	157	187	191	158	170
MUSCAT OF ALEXANDRIA B.	133	149	230	234	249	251	249	249	180	195	244	268	264	272	186	204	247	255	141	143	169	195	158	158
TAFERIELT	133	135	240	242	249	249	239	241	195	195	234	260	252	272	194	204	257	257	141	165	191	191	176	176
