# Supplementary material for: Assessment of Viticultural Biodiversity: Recovery of Indigenous Grapevine Genotypes from Ancient Vineyards of El-Kantara (Calceus Herculis) in Algeria
Source: Plants (Basel). 2026 Apr 30;15(9):1381. doi: 10.3390/plants15091381 (PMC13165450; doi:10.3390/plants15091381)
Supplement: Supplementary file 1 [file plants-15-01381-s001.zip › Table S3.a - Ampelometric data of adult leaves of the novel genotypes.xlsx]

## Sheet: Table S3.a
	Table S3.a. Ampelometric data of adult leaves of the novel genotypes. Mean values.
Variable	OIV601	OIV602	OIV603	OIV604	OIV605	OIV606	OIV607	OIV608	OIV609	OIV610	OIV611	OIV612	OIV613	OIV614	OIV615	OIV616	OIV617
Aïn Taher	11.5552	9.76605	6.89255	3.97932	6.35645	6.00618	47.5768	46.5286	53.7843	57.5887	1.5735	1.03118	1.57405	0.612545	1.13882	7.04545	5.36014
Bayedha d’El-Kantara	8.63356	7.34183	5.31544	3.02789	4.16594	3.95167	46.5043	46.6345	56.1941	58.2632	1.35022	0.615889	0.920667	0.505389	0.858778	6.88889	3.7985
Datté Ganteri	10.035	7.37618	4.97432	2.86882	4.66973	3.759	52.3469	57.0745	55.3814	56.6722	0.669318	1.13218	1.55645	0.733864	0.932045	5.63636	4.40436
Ineb Ganteri	8.25111	7.1645	5.27472	2.70322	3.68639	3.17078	45.3392	48.1999	61.0943	55.703	1.04578	0.795611	1.07528	0.770667	1.06211	5.33333	3.83572
Ineb ElDjbel	9.06873	7.48464	5.00445	2.67736	4.94414	4.245	50.7017	53.4395	55.3037	64.7711	1.19905	0.678273	1.44291	0.364727	0.768091	6.5	5.03341
Seouikiya	5.75636	4.92023	3.50618	2.09277	2.93709	2.54373	45.616	50.3259	56.789	60.2563	0.884318	0.518636	0.802273	0.479909	0.672591	5.18182	2.51082
