# Supplementary material for: Assessment of Viticultural Biodiversity: Recovery of Indigenous Grapevine Genotypes from Ancient Vineyards of El-Kantara (Calceus Herculis) in Algeria
Source: Plants (Basel). 2026 Apr 30;15(9):1381. doi: 10.3390/plants15091381 (PMC13165450; doi:10.3390/plants15091381)
Supplement: Supplementary file 1 [file plants-15-01381-s001.zip › Table S3.b and S3.c - Notations of quantitative and qualitative descriptors OIV.xlsx]

## Sheet: Table S3.b and c
		Table S3.b. Notations of quantitative descriptors recorded for the morphological characterization of (International Organisation of Vine and Wine, 2001). Mode values
	OIV601	OIV602	OIV603	OIV604	OIV605	OIV606	OIV607	OIV608	OIV609	OIV610	OIV611	OIV612	OIV613	OIV614	OIV615	OIV616	OIV617
Aïn Taher	3	5	5	5	5	5	5	5	5	7	1	3	5	1	3	7	5
Bayedha d’El-Kantara	1	1	3	5	3	3	5	5	7	7	1	1	3	1	3	7	3
Datté Ganteri	3	1	3	3	3	3	5	7	5	7	1	3	5	1	3	5	3
Ineb Ganteri	1	1	1	1	1	1	5	5	7	5	1	1	3	1	1	5	1
Ineb ElDjbel	3	1	3	3	3	3	5	5	5	7	1	1	4	1	1	7	5
Seouikiya	1	1	1	3	1	1	5	5	7	7	1	1	3	1	1	5	1
		Table S3.c. Notations of qualitative descriptors recorded for the morphological characterization of (International Organisation of Vine and Wine, 2001). Mean values
	OIV067	OIV068	OIV 070	OIV 071	0IV076	OIV079	0IV080	OIV081-1	OIV082	OIV083-2	OIV 084	OIV 085	OIV 088	OIV 089	OIV 090	OIV 091	OIV 093	OIV094
Aïn Taher	2	2	1	1	3	3	2	1	4	1	1	1	9	1	1	1	3	3
Bayedha d’El-Kantara	2	3	1	1	2	3	2	1	1	1	1	1	1	1	3	1	3	3
Datté Ganteri	2	4	1	1	3	3	1	1	4	1	1	1	1	1	1	1	3	5
Ineb Ganteri	2	3	1	1	3	3	3	1	1	1	1	1	1	1	1	1	3	3
Ineb ElDjbel	2	2	1	1	3	3	3	1	4	1	1	5	9	1	1	3	3	3
Seouikiya	3	3	1	1	3	3	1	1	1	1	1	1	1	1	1	1	3	1
